# Supplementary material for: Development and Characterization of Cannabidiol Gummy Using 3D Printing
Source: Gels. 2025 Mar 8;11(3):189. doi: 10.3390/gels11030189 (PMC11941846; doi:10.3390/gels11030189)
Supplement: Supplementary file 1 [file gels-11-00189-s001.zip]

Archive with 2 entries (2 files):
- gels-3445528-Certificate of Analysis .pdf
- gels-3445528-supplementary.pdf
